# Supplementary material for: Genome-Wide Identification of PR10 Family Members in Durum Wheat: Expression Profile and In Vitro Analyses of TdPR10.1 in Response to Various Stress Conditions
Source: Plants (Basel). 2024 Nov 7;13(22):3128. doi: 10.3390/plants13223128 (PMC11597350; doi:10.3390/plants13223128)
Supplement: Supplementary file 1 [file plants-13-03128-s001.zip]

Archive with 1 entries (1 files):
- plants-3264158-supplementary.pptx
